# Supplementary material for: Decreased FOXO1 Expression Is Correlated with Poor Prognosis in Myelodysplastic Syndromes
Source: Curr Oncol. 2022 Sep 25;29(10):6933–46. doi: 10.3390/curroncol29100545 (PMC9600488; doi:10.3390/curroncol29100545)
Supplement: Supplementary file 1 [file curroncol-29-00545-s001.zip]

Archive with 1 entries (1 files):
- curroncol-1902871-supplementary.xlsx
