# Supplementary material for: Decreased FOXO1 Expression Is Correlated with Poor Prognosis in Myelodysplastic Syndromes
Source: Curr Oncol. 2022 Sep 25;29(10):6933–46. doi: 10.3390/curroncol29100545 (PMC9600488; doi:10.3390/curroncol29100545)
Supplement: Supplementary file 1 [file curroncol-29-00545-s001.zip › curroncol-1902871-supplementary.xlsx]

## Sheet: Clinical-1 
Name	OS.status	OS	PFS.status	PFS	FOXO1	Age	Gender	Blast	WBC	Neu	Hb	Plt	Chromosome	WHO	IRSS-R	Treatment	Gene-muta
P1	0	48	0	48	32.1265	46	female	0.4	5.3	3.18	99	30	46,XX[16]	MDS-MLD	3	ciclosporin	None
P2	0	48	0	48	24.4835	60	male	0.6	3.8	2.09	68	440	46,XY[8]	MDS-MLD	2.5	cytokines	None
P3	1	48	1	12	2.20554	73	male	12	1.19	0.23	126	60	46,XY[20]	MDS-EB-2	5	decitabine	TET2/c.1165A>C(p.K389Q)(47.5%)/Tier III	WT1/c.1038A>T(p.R346S)(49.0%)/Tier III
P4	0	48	0	48	26.9251	70	male	1.2	4.8	3.17	63	130	46,XY[20]	MDS-MLD	2.5	cytokines	TET2/3/E1151X(51)
P5	1	13	1	11	2.13955	58	female	3.4	2.6	0.78	61	10	46,XX,del(5q),del(7)(q22q32)[18]	MDS-MLD	5	Lenalidomide	TET2/11/R1993Q(42)
P6	1	28	1	12	2.41609	62	female	13.6	1.7	0.8	109	96	46,XX[15]	MDS-EB-2	5	decitabine	IDH1/4/R132C(10)
P7	1	22	1	8	1.48953	53	male	16.4	1.9	0.68	141	60	46,XY[3]	MDS-EB-2	5	decitabine	ASXL1/12/Q7334X(41）	RUNX1/4/L98fs(44）
P8	1	26	1	5	1.04742	67	male	1.4	1.4	0.62	61	109	44,XY,der(5),add(6)(p24),-7,-12,-20,+Mar[15]	MDS-RS-MLD	6	decitabine	TP53/3/c.329G>T(P.C110F)
P9	1	17	1	2	0.439551	61	male	0	1.8	0.29	79	200	46,XY,+1,der(1;7)(q10;p10)[25]	MDS-MLD	4	decitabine	TP53/9/Q317K
P10	1	13	1	4	0.885323	79	male	11.8	1.1	0.17	59	30	46,XY,del(5q)[5]/47,XY,+8[5]/46,XY[5]	MDS-EB-2	7	decitabine	NA
P11	1	28	1	9	1.82782	66	female	13.6	0.5	0.24	46	22	46,XX[13]	MDS-EB-2	7	decitabine	ZRSR2/4/A95T(50)
P12	0	48	1	3	7.99302	52	male	7.2	3.1	1.798	121	100	46,XY[16]	MDS-EB-1	3	decitabine	NF1/3198-4T>C(16)	NPM1/11/L287fs(15)
P13	0	48	0	48	34.9224	53	male	1.6	3.9	1.404	153	70	46,XY[12]	MDS-MLD	1.5	ciclosporin	None
P14	1	17	1	7	1.72782	66	male	5.8	0.9	0.1584	78	55	46,XY,-5,del(7)(q21),-18,+2mar[10]/46,XY[8]	MDS-EB-1	8.5	decitabine	DNMT3A/15/I580L(53)	IDH1/4/R132C
P15	1	18	1	14	2.65425	66	female	4.5	1.6	0.1728	70	32	46,XX,9q-,20q-[5]	MDS-EB-1	6	decitabine	U2AF1/2/S34F(47)
P16	1	8	1	2	0.385742	59	female	11.4	1.4	0.532	56	53	46,XX,del(5)(q31)[14]	MDS-EB-2	6.5	decitabine	ASXL1/12/L1266V(47)	RUNX1/4/H105Y(40)
P17	0	36	1	24	3.5993	69	male	5	2.3	1.3501	80	37	46,XY[11]	MDS-EB-1	4	decitabine	DNMT3A/23/c.2645G>A(p.R882H)	TET2/3/c.3451G>T(p.E1151X)(18.7%)
P18	1	17	1	14	2.46855	76	male	14.8	1.03	0.45011	93	49	46,XY,del(?20)[8]	MDS-EB-2	6.5	decitabine	EZH2/c.1635delT(p.S545fs)(44.1%)/Tier I	STAG2/c.3389delinsCGT(p.K1130Tfs*2)(50%)/Tier I
P19	1	13	1	5	1.10793	67	male	7.5	2.6	0.4784	78	24	46,XY[5]	MDS-EB-1	6	decitabine	TP53/2/c.217T>G(p.Y73D)
P20	0	48	0	48	21.4156	45	female	0.5	1.9	0.8683	136	7	46,XX,del(5q)[5]	MDS with isolated del(5q)	2	cytokines	None
P21	1	27	0	27	29.3719	68	female	1.2	5.2	3.5828	65	112	46,XY,-20q,del(7)(q21)[10]/46,XY[10]	MDS-RS-MLD	3.5	cytokines、ciclosporin	SF3B1/15/c.2098A>G(p.K700E)	PTPRD/15/c.2494A>G(p.M832V)
P22	1	12	1	8	1.85402	59	male	5.4	5.5	2.0515	70	46	46,XY[6]	MDS-MLD	5.5	cytokines、Lenalidomide	NA
P23	1	26	1	7	1.70554	67	female	5.4	1.8	0.6606	80	12	46,XY,del(7)(q21),-17,+3mar[8]/46,XY[8]	MDS-EB-1	6.5	decitabine	None
P24	1	23	1	20	3.0993	83	male	3.5	1.8	0.9738	129	47	47,XY,+8[20]	MDS-MLD	4	decitabine	CBL/11/c1564-13C>T(53）	RUNX1/6/R204X(42)
P25	0	48	0	48	34.3045	63	female	0.2	2.6	1.5158	50	90	46,XX,del(5)(q31)[13]	MDS-MLD	3	ciclosporin	TP53/3/c.329G>T(P.C110F)	TP53/4/c.259TA>C(P.Y87H)
P26	1	22	0	22	24.9251	88	male	1	2.2	1.1132	66	307	46,XY[20]	MDS-MLD	2.5	ciclosporin	DNMT3A/5/c.553C>T(P.Q185X)	SETBP1/4/c.1936A>G(P.M646V)
P27	1	30	1	12	2.21962	64	male	3.4	0.8	0.1928	89	36	46,XY,inv(9)(p21q21)[14]	MDS-MLD	6.5	decitabine	DNMT3A/16/1668-2A>G(37)
P28	0	12	0	12	7.37193	68	female	9.6	5.5	3.08	94	40	46,XY[15]	MDS-EB-1	5	decitabine	None
P29	1	25	1	14	3.0993	66	male	7.2	2.4	0.7752	53	159	46,XY,del(?20)[10]	MDS-EB-1	6	decitabine	ASXL1/12/G642fs(27）	STAG2/27/R953X(67)
P30	1	20	1	16	3.24742	56	female	3.6	9.93	5.35227	74	315	46,XX,t(X:11)[8]	MDS-MLD	4.5	cytokines	SF3B1/15/c.2098A>G(p.K700E)	TP53/3/c.305A>G(P.Y102C)
P31	0	48	0	34	18.8196	40	male	7.2	2.5	1.3	69	436	46,XY[17]	MDS-EB-1	4.5	decitabine	SETBP1/4/c.2602G>A(P.D868N)	SETBP1/4/c.2608G>A(P.G870S)
P32	0	48	0	36	15.2699	59	male	2.4	1.3	0.1105	75	23	46,XY,inv(9)[20]	MDS-MLD	6	cytokines	NA
P33	0	48	0	48	12.4156	68	male	5.8	3	1.32	121	50	46,XY,del(7)(q22q32)[2]/46,XY[18]	MDS-EB-1	4.5	cytokines	DDX41/c.373+1G>A(51.6)/10/D3	SETBP1/4/K460R(51)
P34	0	38	0	38	11.5013	70	female	0.8	1.4	0.644	29	20	46,XX[20]	MDS-MLD	4	cytokines	ROBO1/24/c.3511C>T(p.L1171F)	UPF3A/8/c.1016A>G(P.H339R)
P35	0	48	0	48	30.1895	60	male	0.6	1.9	0.9899	75	105	46,XY[18]	MDS-MLD	2.5	cytokines	SETBP1/4/c.3593C>T(P.P1198L)
P36	1	12	1	9	1.45402	49	male	9.5	4.4	1.9844	61	34	46,XY[20]	MDS-EB-1	5.5	decitabine	IDH1/4/c.395G>A(P.R132H)
P37	1	13	1	10	1.97067	63	male	14.4	6	1.74	54	60	46,XY[10]	MDS-EB-2	6	decitabine	IDH1/4/I199M(51)
P38	1	17	1	11	8.82782	71	female	1.2	6.4	3.4112	68	374	46,XX[12]	MDS-RS-MLD	2.5	cytokines	SF3B1/14/c.1997A>G(p.K666R)	ROBO1/17/c.2632A>G(P.I878V)
P39	0	48	0	48	11.6107	62	male	8.6	1.7	0.51	82	30	46,XY,5q-[7]/46,XY[8]	MDS-EB-1	5.5	decitabine	TP53/3/c.91G>A(P.V311)	MPL/6/c.962G>A(P.R321Q)
P40	0	48	0	48	41.9721	71	male	1.4	4	2.456	61	122	46,XY[14]	MDS-MLD	2.5	cytokines，ciclosporin	None
P41	1	36	1	22	4.22514	60	male	5.2	17.4	13.5894	58	91	46,XY[10]	MDS-EB-1	5	decitabine	STAG2/29/c.3097C>T(P.R1033X)	MPL/2/c.173C>T(P.A58V)
P42	1	6	1	5	1.19979	66	female	13	2.7	0.486	101	4	46,XX[5]	MDS-EB-2	5.5	decitabine	ANKRD11/9/c.5665A>G(P.K1889E）
P43	0	31	0	31	17.0579	56	male	4	1.38	0.44022	60	56	46,XY,del(5q)[2]	MDS with isolated del(5q)	4.5	Lenalidomide	ROBO1/25/c.3856G>C(p.G1286R)	KIF20B/20/c.3722A>C(P.H1241P)
P44	1	31	1	25	4.81962	67	female	8.6	11.6	6.496	66	67	46,XX[12]	MDS-EB-1	5	decitabine	JAK2/c.1849G>T(p.V617F)(37.6%)/TierI	DNMT3A/c.976C>T(p.R326C)(32.4%)/Tier II
P45	0	48	0	48	25.9251	56	male	0.8	2.54	0.8763	94	38	46,XY[4]	MDS-U	3	cytokines	None
P46	1	35	0	35	13.8125	45	male	2	3.5	0.399	77	31	46,XY[5]	MDS-MLD	4	cytokines	None
P47	1	25	0	25	11.6707	85	male	3	3.8	2.6296	67	1	46,XY[4]	MDS-MLD	4.5	cytokines	None
P48	1	5	0	5	5.20554	55	male	5.2	3.8	0.20672	67	16	46,XY[5]	MDS-EB-1	6	none	SRSF2/c.284C>A(P.P95L)(54.7%)/Tier I	TET2/c.2305C>T(p.Q769*),c.3112delA(p.K1038fs)(47.7%,45.8%)/Tier I
P49	0	40	0	40	21.8196	72	female	0.2	1.9	0.9367	68	30	46,XX[15]	MDS-MLD	3.5	cytokines、ciclosporin	None
P50	1	14	1	2	0.365823	69	male	7.4	2.4	0.96	84	30	46,XY[20]	MDS-EB-1	5	decitabine	TET2/5/c.3523delA(P.I1175fs)	U2AF1/2/c.101C>T(P.S34F)
P51	0	48	0	48	35.8125	71	female	1.6	5.2	0.9048	54	128	46,XX[3]	MDS-MLD	2.5	cytokines	None
P52	1	6	0	6	5.11905	48	male	15.8	1.9	0.5377	90	27	46,XY[15]	MDS-EB-2	6.5	none	BCOR/c.2456_2457del(p.T819fs)(90.7%)/Tier I	MPL/c.1120A>G(p.T374A)(44.2%/Tier III
P53	0	32	0	32	13.7236	49	female	1.4	1.7	0.6902	62	46	46,XX,del(20)(q11.2)[16]/46,XX[4]	MDS-MLD	4	cytokines	ZRSR2/4/c.283G>A(P.A95T)
P54	1	8	0	8	7.11905	65	male	7	3.25	0	99	68	46,XY[5]	MDS-EB-1	5	decitabine	TP53/c.666-2A>G(94.7%)
P55	0	26	1	10	2.15814	63	male	7	2.5	2.2175	119	10	46,XY[15]	MDS-EB-1	4	Lenalidomide	ROBO1/c.2657G>A(p.R886H)(47.6%)	DNMT3A/c.2645G>A(p.R882H)/(73.2%)
P56	1	17	1	15	3.19177	62	male	2.8	2.1	1.5267	50	26	46,XY,+1,der(1;7)(q10;p10)[10]/46,XY[4]	MDS-MLD	5.5	decitabine	None
P57	1	26	1	23	4.0993	66	male	8	8.6	4.8676	115	35	47,XY,+8[5]/46,XY[10]	MDS-EB-1	5	decitabine	ZRSR2/c.708delC(p.F236fs)(94.3)/Tier I
P58	0	21	0	21	16.1265	64	male	0.5	0.9	0.0936	72	4	46,XY[20]	MDS-MLD	4.5	ciclosporin	None
P59	1	5	0	5	5.61074	76	male	11.6	1.9	0.437	99	25	42,XY,-5,-7,add(9)(p24),-11,-13,-18+r[17]/46,X[1]	MDS-EB-2	9.5	decitabine	TP53/c.422G>A(65.3%)/Tier I	KIF20B/c.3224G>A(p.S1075N)(44.2%)/Tier III
P60	0	21	1	5	1.47214	74	female	5.6	2.1	0.9996	73	157	46,XX,del(5)(q22q35)[6]/46,XX[5]	MDS-EB-1	4	decitabine	DNMT3A/c.1336C>T(p.R446W)(86.6%)/Tier III	NUMBL/c.1182_1184del(p.Q395del)(7.2%)/Tier III
P61	1	9	1	5	1.50129	68	female	7.8	2.5	1.625	100	26	46,XY,inv(1)(q21q25),del(5)(q22q35)[9]/46,XY[9]	MDS-EB-1	4	decitabine	BCOR/c.4326+1G>A(80.6%)/Tier I	DNMT3A/c.2645G>A(p.R882H)/(41.7%)
P62	0	48	0	48	39.3045	39	female	0.6	2.3	1.15	77	20	46,XX[20]	MDS-MLD	3.5	cytokines	NUMBL/c.203_1205del(p.Q402del)(3.1%)/Tier III
P63	1	14	1	2	0.214416	65	female	7.8	3	0.87	58	30	46,XX,-1,add(3)(q13.2),add(5)(q11.2),add(7)(q22),-9,+11,add(11)(p11.2),-17,-20,+mar1,+mar2,+mar3[2]/46,XX[3]	MDS-EB-1	8.5	cytokines	ROBO1/c.2213_2216del(p.T738fs)(45.5%)/Tier I	RUNX1/c.231_232insC(p.H78fs)(45.1%)/Tier I
P64	0	22	0	22	23.3045	35	male	0.8	1.94	0.8148	59	115	46,XY[20]	MDS-MLD	2.5	ciclosporin、Blood transfusion、iron removal	U2AF1/c.101C>A(p.S34F)(42.0%)/TierI	RUNX1/c.1315A>T(p.M439L)(47.7%)/Tier III
P65	0	48	1	32	7.30455	67	male	1.8	1.2	0.276	50	109	46,XY[11]	MDS-MLD	3	ciclosporin、Blood transfusion、iron removal	ASXL1/c.3764C>A(p.S1225*)(4.3%)/Tier I	U2AF1/c.101C>A(p.S34F)(42.0%)/TierI
P66	0	19	1	14	3.24742	77	female	6.2	8.3	0.498	114	35	46,XX[20]	MDS-EB-1	4.5	cytokines	None
P67	1	30	1	21	3.63955	63	male	5.5	1.5	0.3165	50	65	46,XY,del(20)(q11.2)[16]/46,XY[4]	MDS-EB-1	6.5	AZA	EZH2/17/c.1947delT/p.Y649*	RUNX1/9/c.1184dupC(p.F396Vfs*159)
P68	0	20	0	20	19.4124	71	female	0.8	2.66	0.4	54	108	46,XX,del(20)(q11.2)[6]/46,XX[4]	MDS-RS-MLD	3	cytokines	SF3B1/15/c.2098A>G(p.K700E)

## Sheet: Clinical-2
Name	FOXO1	Age	Gender	Blast	Neu	Chromosome	WHO	IPSSR	WPSS	Gene-muta
N1	6.26609			normal	normal	normal	normal	normal	normal
N2	5.83971			normal	normal	normal	normal	normal	normal
N3	8.89349			normal	normal	normal	normal	normal	normal
N4	4.1946			normal	normal	normal	normal	normal	normal
N5	7.26415			normal	normal	normal	normal	normal	normal
N6	4.75397			normal	normal	normal	normal	normal	normal
N7	7.92817			normal	normal	normal	normal	normal	normal
N8	5.12874			normal	normal	normal	normal	normal	normal
N9	8.07642			normal	normal	normal	normal	normal	normal
N10	6.90566			normal	normal	normal	normal	normal	normal
P1	32.1265	46	female	B1	N2	good	MDS-MLD	LOW	Lower Risk	G1
P2	24.4835	60	male	B1	N2	good	MDS-MLD	LOW	Lower Risk	G1
P3	2.20554	73	male	B4	N1	good	MDS-EB-2	HIGH	Higher Risk	G1
P4	26.9251	70	male	B1	N2	good	MDS-MLD	LOW	Lower Risk	G1
P5	2.13955	58	female	B2	N1	good	MDS-MLD	HIGH	Higher Risk	G1
P6	2.41609	62	female	B4	N2	good	MDS-EB-2	HIGH	Higher Risk	G1
P7	1.48953	53	male	B4	N1	good	MDS-EB-2	HIGH	Higher Risk	G1
P8	1.04742	67	male	B1	N1	poor	MDS-MLD	HIGH	Higher Risk	G1
P9	0.439551	61	male	B1	N1	inter	MDS-MLD	INT	Higher Risk	G1
P10	0.885323	79	male	B4	N1	inter	MDS-EB-2	VERY HIGH	Higher Risk	NA
P11	1.82782	66	female	B4	N1	good	MDS-EB-2	VERY HIGH	Higher Risk	G1
P12	7.99302	52	male	B3	N2	good	MDS-EB-1	LOW	Lower Risk	G2
P13	34.9224	53	male	B1	N2	good	MDS-MLD	LOW	Lower Risk	G1
P14	1.72782	66	male	B3	N1	poor	MDS-EB-1	VERY HIGH	Higher Risk	G2
P15	2.65425	66	female	B2	N1	inter	MDS-EB-1	HIGH	Higher Risk	G1
P16	0.385742	59	female	B4	N1	good	MDS-EB-2	VERY HIGH	Higher Risk	G2
P17	3.5993	69	male	B2	N2	good	MDS-EB-1	INT	Higher Risk	G1
P18	2.46855	76	male	B4	N1	inter	MDS-EB-2	VERY HIGH	Higher Risk	G2
P19	1.10793	67	male	B3	N1	good	MDS-EB-1	HIGH	Higher Risk	G1
P20	21.4156	45	female	B1	N2	good	MDS-MLD	LOW	Lower Risk	G1
P21	29.3719	68	female	B1	N2	inter	MDS-MLD	INT	Lower Risk	G1
P22	1.85402	59	male	B3	N2	good	MDS-MLD	HIGH	Higher Risk	NA
P23	1.70554	67	female	B3	N1	poor	MDS-EB-1	VERY HIGH	Higher Risk	G1
P24	3.0993	83	male	B2	N2	inter	MDS-MLD	INT	Higher Risk	G2
P25	34.3045	63	female	B1	N2	good	MDS-MLD	LOW	Lower Risk	G2
P26	24.9251	88	male	B1	N2	good	MDS-MLD	LOW	Lower Risk	G2
P27	2.21962	64	male	B2	N1	inter	MDS-MLD	VERY HIGH	Higher Risk	G1
P28	7.37193	68	female	B3	N2	good	MDS-EB-1	HIGH	Higher Risk	G1
P29	3.0993	66	male	B3	N1	inter	MDS-EB-1	HIGH	Higher Risk	G2
P30	3.24742	56	female	B2	N2	inter	MDS-MLD	INT	Higher Risk	G2
P31	18.8196	40	male	B3	N2	good	MDS-EB-1	INT	Higher Risk	G2
P32	15.2699	59	male	B2	N1	inter	MDS-MLD	HIGH	Higher Risk	NA
P33	12.4156	68	male	B3	N2	inter	MDS-EB-1	INT	Higher Risk	G1
P34	11.5013	70	female	B1	N1	good	MDS-MLD	INT	Higher Risk	G1
P35	30.1895	60	male	B1	N2	good	MDS-MLD	LOW	Lower Risk	G1
P36	1.45402	49	male	B3	N2	good	MDS-EB-1	HIGH	Higher Risk	G1
P37	1.97067	63	male	B4	N2	good	MDS-EB-2	HIGH	Higher Risk	G1
P38	8.82782	71	female	B1	N2	good	MDS-MLD	LOW	Lower Risk	G1
P39	11.6107	62	male	B3	N1	good	MDS-EB-1	HIGH	Higher Risk	G2
P40	41.9721	71	male	B1	N2	good	MDS-MLD	LOW	Lower Risk	G1
P41	4.22514	60	male	B2	N2	good	MDS-EB-1	HIGH	Higher Risk	G2
P42	1.19979	66	female	B4	N1	good	MDS-EB-2	HIGH	Higher Risk	G1
P43	17.0579	56	male	B2	N1	good	MDS-MLD	INT	Higher Risk	G1
P44	4.81962	67	female	B3	N2	good	MDS-EB-1	HIGH	Higher Risk	G2
P45	25.9251	56	male	B1	N2	good	MDS-MLD	LOW	Lower Risk	G1
P46	13.8125	45	male	B1	N1	good	MDS-MLD	INT	Higher Risk	G1
P47	11.6707	85	male	B2	N2	good	MDS-MLD	INT	Higher Risk	G1
P48	5.20554	55	male	B3	N1	good	MDS-EB-1	HIGH	Higher Risk	G1
P49	21.8196	72	female	B1	N2	good	MDS-MLD	INT	Lower Risk	G1
P50	0.365823	69	male	B3	N2	good	MDS-EB-1	HIGH	Higher Risk	G2
P51	35.8125	71	female	B1	N2	good	MDS-MLD	LOW	Lower Risk	G1
P52	5.11905	48	male	B4	N1	good	MDS-EB-2	VERY HIGH	Higher Risk	G2
P53	13.7236	49	female	B1	N1	good	MDS-MLD	INT	Higher Risk	G1
P54	7.11905	65	male	B3	N1	good	MDS-EB-1	HIGH	Higher Risk	G1
P55	2.15814	63	male	B3	N2	good	MDS-EB-1	INT	Higher Risk	G2
P56	3.19177	62	male	B2	N2	inter	MDS-MLD	HIGH	Higher Risk	G1
P57	4.0993	66	male	B3	N2	inter	MDS-EB-1	HIGH	Higher Risk	G1
P58	16.1265	64	male	B1	N1	good	MDS-MLD	INT	Higher Risk	G1
P59	5.61074	76	male	B4	N1	poor	MDS-EB-2	VERY HIGH	Higher Risk	G1
P60	1.47214	74	female	B3	N2	good	MDS-EB-1	INT	Higher Risk	G1
P61	1.50129	68	female	B3	N2	good	MDS-EB-1	INT	Higher Risk	G2
P62	39.3045	39	female	B1	N2	good	MDS-MLD	INT	Lower Risk	G1
P63	0.214416	65	female	B3	N2	poor	MDS-EB-1	VERY HIGH	Higher Risk	G2
P64	23.3045	35	male	B1	N2	good	MDS-MLD	LOW	Lower Risk	G1
P65	7.30455	67	male	B1	N1	good	MDS-MLD	LOW	Lower Risk	G1
P66	3.24742	77	female	B3	N1	good	MDS-EB-1	INT	Higher Risk	G1
P67	3.63955	63	male	B3	N1	good	MDS-EB-1	VERY HIGH	Higher Risk	G2
P68	19.4124	71	female	B1	N1	good	MDS-MLD	LOW	Lower Risk	G1

## Sheet: Immune
No	Sam-ID	Name	CD19	NK	CD3	CD4	CD8	CD4/CD8	CD3(INF)	CD3(IL-4)	CD3(INF/IL-4)	CD4(Th1)	CD4(Th2)	CD4(Th1/Th2)	CD8(Tc1)	CD8(Tc2)	CD8(Tc1/Tc2)	FOXO1
1	2509	P1	3.18	18.93	76.01	38.09	37.6	1.01	14.1	0.14	100.714	22.67	0.27	133.353	43.67	0.29	161.741	32.1265
2	2519	P2	3.09	10.81	85.25	38.3	33.98	1.42	11.25	0.42	26.7857	53.7	1.54	127.857	38.54	0.57	77.08	24.4835
3	2541	P3	4.68	39.85	53.05	2.88	23.3	1.11	8.46	0.61	13.8689	4.76	0.67	7.10448	8.83	0.75	12.0959	2.20554
4	2552	P4	3.67	22.73	73.33	49.06	22.8	2.15	17.86	1	17.86	58.36	0.54	61.4316	44.4	0.09	88.8	26.9251
5	2558	P5	5.78	14.3	70.91	4.72	30.3	1.15	7.27	1.18	6.16102	13.57	0.18	9.55634	7.01	0.56	15.5778	2.13955
6	2561	P6	10.99	21.82	64.18	6.05	26.52	1.36	10.1	0.95	10.6316	24.62	0.16	17.7122	2.48	0.65	6.88889	2.41609
7	2564	P7	16.1	12.12	68.69	2.85	46.49	0.58	4.97	0.66	7.5303	26.1	0.7	20.7143	4.53	0.23	11.325	1.48953
8	2569	P8	9.9	16.96	75.32	2.86	42.7	0.77	4.89	0.5	9.78	23.74	0.81	22.8269	2.52	0.95	16.8	1.04742
9	2570	P9	7.37	12.99	74.33	4.35	21.73	2.23	45.5	0.55	82.7273	27.88	0.18	16.023	3.61	0.45	18.05	0.439551
10	2575	P10	4.33	4.6	90.06	3.5	50.83	0.76	6.19	0.4	15.475	52.87	0.49	21.2329	1.16	0.72	2.9	0.885323
11	2582	P11	4.88	19.12	67.56	34.89	35.47	0.64	3.6	0.47	7.65957	29.56	0.28	77.7895	1.19	0.74	2.64444	1.82782
12	2583	P12	7.92	4.8	88.75	4.65	56.99	0.54	6.39	0.75	8.52	36.32	0.31	32.4286	17.16	0.65	34.32	7.99302
13	2585	P13	4.97	43.04	49.83	39.16	21.51	1.2	35.61	0.05	712.2	15.8	0.23	131.667	42.39	0.64	423.9	34.9224
14	2587	P14	31.96	18.5	43.53	33.77	19.76	1.09	5.57	1.04	5.35577	30.62	0.5	11.2989	7.98	0.19	22.8	1.72782
15	2593	P15	6.92	3.75	87.96	41.13	48.3	0.8	9.02	0.5	18.04	18.23	0.42	21.7024	5.91	0.21	53.7273	2.65425
16	2633	P16	12.74	14.2	71.58	42.74	33.23	1.05	3.26	0.92	3.54348	24.96	2.76	11.8857	9.13	0.95	101.444	0.385742
17	2635	P17	9.32	9.76	80.02	4.67	40.88	0.95	16.83	0.16	105.187	19.04	0.18	15.6066	5.48	1.91	22.8333	3.5993
18	2641	P18	6.36	12.2	80.25	14.4	40.63	0.82	4.62	0.17	27.1765	31.11	1.27	22.0638	2.89	0.45	19.2667	2.46855
19	2644	P19	37.25	34.73	52.32	5.62	14.92	2.5	3.73	0.16	23.3125	14.4	0.25	25.2632	8.21	1.76	63.1538	1.10793
20	2647	P20	14.75	11.34	76.62	6.1	39.35	0.82	51.66	0.43	120.14	38.71	0.19	46.0833	70.55	2.75	108.538	21.4156
21	2665	P21	8.54	18.37	70.16	2.77	34.11	1.02	41.26	0.21	196.476	14.08	0.45	21.3333	68.76	0.93	185.838	29.3719
22	2666	P22	3.1	31.63	60.74	25.01	19.73	2.06	7.92	0.07	113.143	12.06	0.83	16.08	4.77	0.16	20.7391	1.85402
23	2672	P23	5.34	19.22	76.31	31.84	35.83	1.09	4.46	0.1	44.6	13.64	0.43	12.4	1.67	0.44	83.5	1.70554
24	2675	P24	8.58	26.51	72.02	5.63	32.75	1.03	5.63	0.14	40.2143	26.49	0.12	28.1809	7.78	1.06	48.625	3.0993
25	2676	P25	10.71	15.68	73.65	8.5	32.08	1.28	53.78	0.92	58.4565	16.64	0.55	20.5432	72.87	1.81	110.409	34.3045
26	2679	P26	4.89	6.79	64.75	3.96	38.28	1.12	40.27	1.36	29.6103	14.5	1.22	19.863	53.17	0.75	231.174	24.9251
27	2680	P27	4.89	6.79	91.4	39.01	37.23	1.33	40.85	0.99	41.2626	22.17	1.94	45.2449	7.81	0.51	18.1628	2.21962
28	2690	P28	3.81	2.14	93.07	33.14	32.32	1.68	48.23	1.22	39.5328	37.74	0.26	29.4844	7.51	0.62	9.04819	7.37193
29	2697	P29	6.99	5.65	86.97	17.25	33.11	1.56	35.15	0.51	68.9216	19.78	1.56	37.3208	5.37	0.46	16.2727	3.0993
30	2700	P30	5.13	6.3	90.02	32.41	43.04	0.84	51.03	0.57	89.5263	37.33	0.23	44.9759	9.22	0.29	35.4615	3.24742
31	2714	P31	3	21.65	74.08	30.66	39.7	0.77	38.33	0.12	319.417	21.91	0.43	104.333	45.83	0.35	241.211	18.8196
32	2719	P32	7.91	37.66	52.09	20.65	28.91	0.71	60.74	2.89	21.0173	56.35	0.75	119.894	83.87	0.25	39.3756	15.2699
33	2726	P33	6.64	9.69	82.06	44.45	32.18	1.38	52.87	0.65	81.3385	38.31	0.27	106.417	49.34	0.14	34.9929	12.4156
34	2736	P34	4.64	6.97	88.11	26.55	59.02	0.45	61.26	0.87	70.4138	66.68	0.28	123.481	33.11	0.43	114.172	11.5013
35	2738	P35	13.03	3.89	83	24.59	51.52	0.48	52.55	1.31	40.1145	42.87	0.17	158.778	75.54	0.27	132.526	30.1895
36	2747	P36	7.63	11.28	73.29	32.37	3.23	0.83	34.12	1.52	22.4474	18.09	0.42	11.7468	5.29	0.27	7.05333	1.45402
37	2754	P37	14.27	8.66	76.2	36.82	4.63	0.77	47.27	0.84	56.2738	24.27	0.67	36.2239	5.06	0.5	56.2222	1.97067
38	2775	P38	2.17	31.49	61.62	37.1	20.66	1.8	24.16	0.65	37.1692	19.11	0.95	35.3889	63.96	0.73	114.214	8.82782
39	2776	P39	2.59	19.94	77.1	34.36	31.08	1.08	25.09	0.1	250.9	21.38	1.42	118.778	75	0.5	115.385	11.6107
40	2839	P40	0.43	0.43	99.14	9.96	88.63	0.11	14.89	0.41	36.3171	26.36	1.39	164.75	79.29	0.23	344.739	41.9721
41	2846	P41	11.15	9.69	70.78	33.86	33.33	1.02	37.26	0.66	56.4545	20.37	1.26	29.1	63.68	0.95	67.0316	4.22514
42	2849	P42	13.48	27.25	57.19	28.56	2.88	1.31	25.53	0.77	33.1558	20.92	1.04	25.8272	31.5	0.45	70	1.19979
43	2854	P43	5.81	11.58	78.14	41.42	27.45	1.51	24.28	1.94	12.5155	23.18	1.74	128.778	67.27	0.72	93.4306	17.0579
44	2860	P44	6	2.96	89.76	33.79	9.84	0.68	36.37	0.34	106.971	18.63	2.49	38.0204	57.54	0.74	77.7568	4.81962
45	2864	P45	3.94	13.6	78.49	41.43	37.67	1.1	52.38	1.46	35.8767	32.18	0.38	114.929	84.03	0.65	129.277	25.9251
46	2876	P46	8.3	9.05	81.6	38.28	40.67	0.94	61.2	0.42	145.714	39.09	1.12	126.097	85.21	0.64	133.141	13.8125
47	2878	P47	7.46	13.93	77.8	37.91	35.12	1.08	34.04	0.24	141.833	26.71	0.12	116.13	44.27	0.19	233	11.6707
48	2882	P48	19.68	1.98	79.62	39.56	37.96	1.04	39.4	0.38	103.684	23.31	2.71	46.62	67.3	0.21	320.476	5.20554
49	2884	P49	6.31	7.92	86.77	23.82	53.61	0.44	67.45	0.82	82.2561	54.01	0.84	128.595	79.59	0.95	83.7789	21.8196
50	2890	P50	8.69	13.58	72.87	29.84	3.08	0.69	59.15	1.51	39.1722	20.62	2.1	7.47101	9.34	1.91	4.89005	0.365823
51	2893	P51	1.2	9.47	85.79	39.85	45.42	0.88	30.44	0.64	47.5625	29.29	1.22	162.722	69.77	0.45	155.044	35.8125
52	2897	P52	10.28	12.68	75.91	51.35	22.98	2.23	36.84	1.26	29.2381	21.69	1.41	17.0787	50.69	1.76	28.8011	5.11905
53	2898	P53	6.05	1.86	94.76	42.3	46.92	0.9	52.59	3.49	15.0688	26.3	0.57	105.2	80.13	2.75	29.1382	13.7236
54	2910	P54	9.81	5.7	71	36.98	29.46	1.26	17.27	0.43	40.1628	17.03	0.84	89.6316	48.88	0.93	52.5591	7.11905
55	2916	P55	2.81	5.5	88.72	52.38	7.95	1.38	8.09	0.53	15.2642	5.58	0.66	12.4	13.36	0.16	83.5	2.15814
56	2923	P56	14.19	16.93	68.86	31.28	4.35	0.91	53.61	0.39	137.462	31.2	0.75	37.5904	75.8	0.44	172.273	3.19177
57	2932	P57	14.38	17.66	71.08	31.74	6.42	0.87	19.53	0.35	55.8	16.52	1.1	38.4186	39.57	1.06	37.3302	4.0993
58	2963	P58	9.49	7.9	78.32	56.19	20.03	2.81	42.05	1.16	36.25	18.47	0.94	153.917	75.77	1.81	41.8619	16.1265
59	2965	P59	3.81	49.29	40.29	20.48	18.76	1.09	55.86	0.8	69.825	25.69	0.81	46.7091	15.46	0.75	20.6133	5.61074
60	2966	P60	4.68	11.19	83.76	40.34	35.74	1.13	30.4	0.42	72.381	16.34	0.73	13.3934	5.15	0.51	10.098	1.47214
61	2969	P61	4.15	54.05	38.05	20.96	15.99	1.31	65.35	1.14	57.3246	44.58	0.49	22.9794	6.48	0.62	10.4516	1.50129
62	2972	P62	8.62	9.72	66.4	37.85	20.18	1.88	47.41	0.5	94.82	29.27	1.28	112.577	61.48	0.46	133.652	39.3045
63	2976	P63	26.45	13.62	50.44	29	2.15	1.44	45.84	0.52	88.1538	22.54	0.53	14.4487	9.28	0.29	32	0.214416
64	2979	P64	3.97	13.38	79.91	41.49	33.69	1.23	62.26	0.71	87.6901	53.68	0.83	233.391	77.45	0.35	221.286	23.3045
65	3005	P65	2.21	6.3	88.55	39.78	14.41	0.9	64.27	0.49	131.163	33.6	0.21	78.1395	22.12	0.25	88.48	7.30455
66	3007	P66	6.75	4.56	88.04	21.89	7.28	0.46	47.6	1.25	38.08	25.86	0.47	34.48	7.21	0.14	51.5	3.24742
67	3010	P67	1.56	13.08	84.15	59.47	22.91	2.6	18.75	0.57	32.8947	7.69	0.36	28.4815	52.77	0.43	122.721	3.63955
68	3021	P68	0.88	13.26	86.16	19.49	54.02	0.36	70.34	0.18	390.778	41.09	0.54	146.75	35.7	0.27	132.222	19.4124

## Sheet: S-compare
BMNC	Name	pre	post
	P1	10.3857	4.35341
	P2	12.5993	6.28533
	P3	14.4686	5.71646
CD34	P1	4.36334	3.27447
	P2	2.26769	2.20645
	P3	4.40415	3.26963
T	P1	5.18768	1.06154
	P2	8.37081	3.37016
	P3	9.63701	2.12399
